# Supplementary material for: Acute toxicity and responses of antioxidant systems to dibutyl phthalate in neonate and adult Daphnia magna
Source: PeerJ. 2019 Mar 14;7:e6584. doi: 10.7717/peerj.6584 (PMC6421057; doi:10.7717/peerj.6584)
Supplement: Supplemental Information 3 [file peerj-07-6584-s003.xlsx]

## Sheet: Sheet1 
	H2O2
	Figure 1a DBP induced changes of H2O2 in neonate D. magna
		24h			48h
	Group	F	df	P（Tukey）	F	df	P（Tukey）
	Control VS 0.5mg/L DBP	0.687284	6	1.74731e-06	0.00886315	6	4.47375e-07
	Control VS 2.0mg/L DBP	0.0267785	6	0.0915115	0.133824	6	9.22901e-08
	0.5mg/L VS 2.0mg/L DBP	0.674527	6	1.08664e-05	0.174713	6	0.0230743
	Figure 1b DBP induced changes of H2O2 content in adult D. magna
		24h			48h
	Group	F	df	P（Tukey）	F	df	P（Tukey）
	Control VS 0.5mg/L DBP	0.0181469	6	0.00841798	5.65641	6	0.000190278
	Control VS 2.0mg/L DBP	0.344507	6	4.70979e-08	0.590227	6	8.30539e-08
	0.5mg/L VS 2.0mg/L DBP	0.23634	6	1.9255e-07	8.73152	6	2.78554e-05
	MDA
	Figure 2a DBP induced changes of MDA in neonate D. magna
		24h			48h
	Group	F	df	P（Tukey）	F	df	P（Tukey）
	Control VS 0.5mg/L DBP	2.22733	6	0.0138638	43.1661	6	0.0272045
	Control VS 2.0mg/L DBP	5.49696	6	3.93976e-08	4.25525	6	2.77601e-08
	0.5mg/L VS 2.0mg/L DBP	0.253085	6	1.10075e-07	0.620925	6	3.54165e-08
	Figure 2b DBP induced changes of MDA in adult D. magna
		24h			48h
	Group	F	df	P（Tukey）	F	df	P（Tukey）
	Control VS 0.5mg/L DBP	0.272617	6	0.111009	1.24927	6	0.000241939
	Control VS 2.0mg/L DBP	0.697587	6	2.52876e-05	0.416854	6	1.65477e-07
	0.5mg/L VS 2.0mg/L DBP	1.20427	6	0.000258847	2.43068	6	1.28803e-05
	T-AOC
	Figure 3a DBP induced changes of T-AOC in neonate D. magna
		24h			48h
	Group	F	df	P（Tukey）	F	df	P（Tukey）
	Control VS 0.5mg/L DBP	6.03206	6	2.54213e-08	4.96081	6	2.54213e-08
	Control VS 2.0mg/L DBP	5.43422	6	2.54213e-08	5.43763	6	2.54213e-08
	0.5mg/L VS 2.0mg/L DBP	1.08	6	0.996227	0.326087	6	0.99883
	Figure 3b DBP induced changes of T-AOC in adult D. magna
		24h			48h
	Group	F	df	P（Tukey）	F	df	P（Tukey）
	Control VS 0.5mg/L DBP	10.156	6	5.98588e-08	14.9084	6	1.29613e-07
	Control VS 2.0mg/L DBP	9.93624	6	4.52262e-08	7.2685	6	8.81173e-08
	0.5mg/L VS 2.0mg/L DBP	0.0263113	6	0.519196	3.90323	6	0.61647
	SOD
	Figure 4a DBP induced changes of SOD activity in neonate D. magna
		24h			48h
	Group	F	df	P（Tukey）	F	df	P（Tukey）
	Control VS 0.5mg/L DBP	0.291247	6	2.54789e-08	2.47442	6	0.00061547
	Control VS 2.0mg/L DBP	1.86875	6	3.62938e-08	0.492122	6	0.000225785
	0.5mg/L VS 2.0mg/L DBP	35.9812	6	2.54213e-08	15.3336	6	0.682712
	Figure 4b DBP induced changes of SOD activity in adult D. magna
		24h			48h
	Group	F	df	P（Tukey）	F	df	P（Tukey）
	Control VS 0.5mg/L DBP	1.67596	6	6.43958e-08	0.305039	6	7.61964e-05
	Control VS 2.0mg/L DBP	2.10037	6	2.19401e-07	2.5455	6	2.69865e-08
	0.5mg/L VS 2.0mg/L DBP	0.165313	6	2.54486e-08	2.77163	6	8.51001e-08
	CAT
	Figure 5a DBP induced changes of CAT activity in neonate D. magna
		24h			48h
	Group	F	df	P（Tukey）	F	df	P（Tukey）
	Control VS 0.5mg/L DBP	1.98975	6	6.71125e-05	1.35081	6	0.00515577
	Control VS 2.0mg/L DBP	2.31596	6	9.08285e-07	0.269268	6	0.00202775
	0.5mg/L VS 2.0mg/L DBP	0.134646	6	0.00116883	0.552304	6	1.82943e-05
	Figure 5b DBP induced changes of CAT activity in adult D. magna
		24h			48h
	Group	F	df	P（Tukey）	F	df	P（Tukey）
	Control VS 0.5mg/L DBP	1.78727	6	3.05007e-08	0.0906122	6	4.0282e-08
	Control VS 2.0mg/L DBP	5.89127	6	2.79842e-08	0.128808	6	2.64267e-08
	0.5mg/L VS 2.0mg/L DBP	27.8931	6	0.331309	0.00214521	6	0.000593784
	GST
	Figure 6a DBP induced changes of GST activity in neonate D. magna
		24h			48h
	Group	F	df	P（Tukey）	F	df	P（Tukey）
	Control VS 0.5mg/L DBP	9.14872	6	0.00487793	0.373544	6	0.000711972
	Control VS 2.0mg/L DBP	4.59577	6	2.92727e-07	2.94786	6	0.603488
	0.5mg/L VS 2.0mg/L DBP	1.11248	6	5.2379e-08	1.87472	6	0.000221402
	Figure 6b DBP induced changes of GST activity in adult D. magna
		24h			48h
	Group	F	df	P（Tukey）	F	df	P（Tukey）
	Control VS 0.5mg/L DBP	0.0545476	6	0.000138965	0.665391	6	1.53157e-05
	Control VS 2.0mg/L DBP	0.00785751	6	2.18474e-05	0.70335	6	0.000312367
	0.5mg/L VS 2.0mg/L DBP	0.0320012	6	0.20068	2.69735	6	0.0360588
